# Supplementary material for: Associations between 1930s HOLC grades and estimated population burden of cardiovascular disease risk factors in 2020
Source: PNAS Nexus. 2024 Aug 9;3(8):pgae301. doi: 10.1093/pnasnexus/pgae301 (PMC11323776; doi:10.1093/pnasnexus/pgae301)
Supplement: pgae301_Supplementary_Data [file pgae301_supplementary_data.zip]

Archive with 1 entries (1 files):
- PNASNEXUS-PNASNEXUS-2024-00242-TR-s01.docx
